# Supplementary material for: Pulmonary Targeting of Levofloxacin Using Microsphere-Based Dry Powder Inhalation
Source: Pharmaceuticals (Basel). 2022 Apr 30;15(5):560. doi: 10.3390/ph15050560 (PMC9145307; doi:10.3390/ph15050560)
Supplement: Supplementary file 1 [file pharmaceuticals-15-00560-s001.zip]

Archive with 1 entries (1 files):
- pharmaceuticals-1667671-supplementary.pdf
